# Supplementary material for: Impact of stimulus uncanniness on speeded response
Source: Front Psychol. 2015 May 21;6:662. doi: 10.3389/fpsyg.2015.00662 (PMC4440356; doi:10.3389/fpsyg.2015.00662)
Supplement: Supplementary file 1 [file Data_Sheet_1.XLSX]

## Sheet: Sheet1
You can find the fish pictures by entering ID in the "Photograph No" search box at http://fishpix.kahaku.go.jp/fishimage-e/search.html
180 fishes used in Pilot experiment			103 fishes used in the experiments
1	NR0000008		2	NR0000010
2	NR0000010		3	NR0000022
3	NR0000022		4	NR0000056
4	NR0000056		5	NR0000071
5	NR0000071		6	NR0000115
6	NR0000115		10	NR0000175
7	NR0000139		12	NR0000249
8	NR0000142		13	NR0000262
9	NR0000152		14	NR0000270
10	NR0000175		15	NR0000295
11	NR0000236		18	NR0000358
12	NR0000249		19	NR0000412
13	NR0000262		20	NR0000419
14	NR0000270		22	NR0000456
15	NR0000295		23	NR0000459
16	NR0000309		28	NR0000484
17	NR0000357		29	NR0000496
18	NR0000358		30	NR0000502
19	NR0000412		31	NR0000512
20	NR0000419		32	NR0000522
21	NR0000426		33	NR0000534
22	NR0000456		34	NR0000536
23	NR0000459		35	NR0000538
24	NR0000462		36	NR0000559
25	NR0000470		37	NR0000629
26	NR0000480		39	NR0000646
27	NR0000481		41	NR0000688
28	NR0000484		42	NR0000697
29	NR0000496		48	NR0000853
30	NR0000502		49	NR0000858
31	NR0000512		50	NR0000862
32	NR0000522		52	NR0000886
33	NR0000534		54	NR0000897
34	NR0000536		55	NR0000898
35	NR0000538		56	NR0000903
36	NR0000559		57	NR0000941
37	NR0000629		59	NR0000994
38	NR0000636		60	NR0000998
39	NR0000646		62	NR0001014
40	NR0000670		64	NR0001035
41	NR0000688		67	NR0001067
42	NR0000697		68	NR0001070
43	NR0000706		72	NR0001152
44	NR0000784		73	NR0002281
45	NR0000785		75	NR0002299
46	NR0000794		76	NR0002317
47	NR0000851		77	NR0002351
48	NR0000853		78	NR0002574
49	NR0000858		79	NR0002691
50	NR0000862		80	NR0002699
51	NR0000863		81	NR0002754
52	NR0000886		82	NR0002767
53	NR0000889		84	NR0002832
54	NR0000897		86	NR0002918
55	NR0000898		87	NR0003035
56	NR0000903		90	NR0003337
57	NR0000941		94	NR0018288
58	NR0000943		95	NR0018579
59	NR0000994		96	NR0018594
60	NR0000998		98	NR0018723
61	NR0001003		99	NR0018773
62	NR0001014		100	NR0019039
63	NR0001020		103	NR0020868
64	NR0001035		104	NR0021028
65	NR0001039		106	NR0021266
66	NR0001063		107	NR0021508
67	NR0001067		108	NR0041418
68	NR0001070		111	NR0047040
69	NR0001134		112	NR0047049
70	NR0001148		113	NR0047066
71	NR0001151		114	NR0047146
72	NR0001152		115	NR0047394
73	NR0002281		117	NR0050116
74	NR0002289		119	NR0050123
75	NR0002299		120	NR0050448
76	NR0002317		121	NR0050564
77	NR0002351		122	NR0050576
78	NR0002574		123	NR0050581
79	NR0002691		124	NR0050673
80	NR0002699		125	NR0050721
81	NR0002754		127	NR0050975
82	NR0002767		128	NR0051124
83	NR0002829		132	NR0051680
84	NR0002832		133	NR0051684
85	NR0002855		134	NR0051692
86	NR0002918		135	NR0051960
87	NR0003035		137	NR0053270
88	NR0003131		143	NR0053487
89	NR0003139		144	NR0053768
90	NR0003337		146	NR0054186
91	NR0017072		152	NR0055278
92	NR0017968		155	NR0055971
93	NR0018074		156	NR0056680
94	NR0018288		157	NR0056716
95	NR0018579		163	NR0058284
96	NR0018594		170	NR0058789
97	NR0018613		171	NR0058880
98	NR0018723		172	NR0058945
99	NR0018773		173	NR0058975
100	NR0019039		174	NR0059028
101	NR0020624		175	NR0059162
102	NR0020812		176	NR0059214
103	NR0020868		178	NR0059277
104	NR0021028
105	NR0021132
106	NR0021266
107	NR0021508
108	NR0041418
109	NR0047003
110	NR0047013
111	NR0047040
112	NR0047049
113	NR0047066
114	NR0047146
115	NR0047394
116	NR0050032
117	NR0050116
118	NR0050117
119	NR0050123
120	NR0050448
121	NR0050564
122	NR0050576
123	NR0050581
124	NR0050673
125	NR0050721
126	NR0050965
127	NR0050975
128	NR0051124
129	NR0051211
130	NR0051489
131	NR0051501
132	NR0051680
133	NR0051684
134	NR0051692
135	NR0051960
136	NR0053265
137	NR0053270
138	NR0053273
139	NR0053318
140	NR0053352
141	NR0053417
142	NR0053484
143	NR0053487
144	NR0053768
145	NR0053810
146	NR0054186
147	NR0054425
148	NR0054427
149	NR0054432
150	NR0054602
151	NR0054626
152	NR0055278
153	NR0055344
154	NR0055357
155	NR0055971
156	NR0056680
157	NR0056716
158	NR0057125
159	NR0057171
160	NR0057663
161	NR0057674
162	NR0057723
163	NR0058284
164	NR0058444
165	NR0058493
166	NR0058523
167	NR0058560
168	NR0058735
169	NR0058778
170	NR0058789
171	NR0058880
172	NR0058945
173	NR0058975
174	NR0059028
175	NR0059162
176	NR0059214
177	NR0059217
178	NR0059277
179	NR0059566
180	NR0059850
